# Supplementary material for: Influence of body weight unloading on human gait characteristics: a systematic review
Source: J Neuroeng Rehabil. 2018 Jun 20;15:53. doi: 10.1186/s12984-018-0380-0 (PMC6011391; doi:10.1186/s12984-018-0380-0)
Supplement: Supplementary file 1 — Chronological listing of the literature examined in this report, where Y: if the study used randomized trials and NA: nothing is mentioned explicitly about randomization of trials(NA). (XLSX 56.9 kb) [file 12984_2018_380_MOESM1_ESM.xlsx]

## Sheet: Sheet1
Author/s	Year	Surface	Unloading	BWS type	BWU levels	Parameters considered	# Healthy subjects	# Patients	Total	Randomized
Finch	1991	Treadmill	Unmodulated	----	0(1.36 m/s), 30(0.97), 50(0.85), 70(0.7)	1. Cadence 2. Gait Phases 3. Knee, hip angle 4. EMG	10	0	10	Y
Farley	1992	Treadmill	Unmodulated	Saddle based elastic BWS	0, 25, 50, 75	1. VO2 2. Gait phases	4	0	4	NA
Donelan	1997	Treadmill	Unmodulated	Rubber tube - elastic element saddle based body attachment	0, 25, 50, 75 at 1 m/s	1. SL 2. Gait phases 3. VO2	10	0	10	NA
Kram	1997	Treadmill	Unmodulated	Rubber tube - elastic element saddle based body attachment	0, 20, 40, 50, 60, 80, 90	1. Walk-run transition speed 2. gait speed (Froude number)	9	0	9	NA
Harkema	1997	Treadmill	Unmodulated	Motor actuated winch	0 to 100	1. Ankle ROM 2. Knee ROM 3. EMG - So, MG, TA	2	4	6	Y
Dietz	1997	Treadmill	Unmodulated	Overhead crane	0, 25, 50, 75	1. EMG	7	11	18	NA
Dietz	1998	Treadmill	Unmodulated	Overhead crane	0, 25, 50, 75	1. EMG (9 young subjects with mean age 26.8)	7	11	18	Y
Colby	1999	Treadmill	Unmodulated	---	0, 20, 40	1. EMG 2. VO2 3. Heart Rate	10	0	10	NA
Hesse	1999	Treadmill	Unmodulated		0, 15, 30	1. SL 2. Cadence 3. Gait phases 4. EMG	0	18	18	Y
Griffin	1999	Treadmill	Unmodulated	Rubber tube - elastic element	0, 25 , 50, 75		6	0	6	NA
Stephens	1999	Treadmill	Unmodulated	Motor actuated winch	0, 30	1. So EMG 2. Gait phases	11	0	11	NA
Danielsson	2000	Treadmill	Unmodulated	---	0, 30	1. VO2 2. Heart Rate	9	9	18	Y
Ferris	2001	Treadmill	Unmodulated	Rubber tube - elastic element	0, 25, 50, 75 at 1.25 m/s	1. Ankle ROM 2. EMG for MG, TA, So, VL	8	0	8	Y
Ivanenko	2002	Treadmill	Unmodulated	WARD system	0, 35, 50, 75, 95, 100 at 5 speeds - 0.7, 1.1, 2, 3, or 5 km/h	1. EMG 2. Gait phases 3. GRFs 4. Stride Length	8	0	8	Y
Threlkeld	2003	Treadmill	Unmodulated	Vigor Neuro II system	0, 10, 30, 50, 70	1. SL 2. Cadence 3. Gait phases 4. Joint angles 5.	17	0	17	NA
Grabowski	2004	Treadmill	Unmodulated	Rubber tube - elastic element	0, 25, 50, 75 at 1.25 m/s	1. VO2	10	0	10	N
Ferris	2004	Treadmill	Unmodulated		0, 42 to 75 at 0.9 to 1.25 m/s	1. EMG 2. GRF 3. Joint angles 4. Joint velocities	0	4	4	Y
David	2006	OG	Unmodulated	GaitTrainer	no, 0, 50	1. VO2 2. Heart Rate	7	7	14	Y
Van Hedel	2006	Treadmill	Unmodulated	Counterweight	0, 25, 50, 75 at walking speeds from 0.5 to 5 with an interval of 5 km/h	1. SL 2. Cadence 3. Joint angles 4. EMG	20	0	20	NA
Franz	2007	Treadmill	Modulated	GaitTrain/EAGLE	0, 20 constant, 20 modulated	1. SL 2. Ankle joint angle 3. Ankle power	6	0	6	NA
Phadke	2007	Treadmill	Unmodulated	Pneumatic	0, 40	1. Soleus H-reflex	8	8	16	NA
Patino	2007	OG	Unmodulated	Motor actuated winch	no, 0, 10, 20, 30	1. Stride length 2. walking speed 3. Cadence 4. Gait phases 5. Joint angles 6. GRFs 7. EMG	8	0	8	Y
Thomas	2007	Treadmill	Unmodulated	Pneu-Lift	0, 20, 40	1. SL 2. Cadence 3. VO2 4. Heart rate	12	0	12	Y
Franz	2008	Treadmill	Modulated	GaitTrain/EAGLE	0, 20 modulated, 20 unilateral	1. Gait phases 2. Gait symmetry 3. GRFs 4. Hip angle	12	0	12	NA
McGowan	2008	Treadmill	Unmodulated	Motor actuated winch	0, 25, 50	1. EMG	10	0	10	NA
Aaslund	2008	Treadmill	Unmodulated	Counterweights, Spring	no, 0, 30	1. Cadence 2. Trunk movement 3.	28	0	28	Y
Sousa	2009	OG	Unmodulated	Motor actuated winch	no, 0, 30	1. SL 2. Speed 3. Cadence 4. Gait phases 5. Gait symmetry 6. Joint angles 7. Trunk movement 8. Leg segment kinematics	0	13	13	NA
McGowan	2009	Treadmill	Unmodulated	--	0, 25, 50	1. Vertical impulse (total and per muscle) 2. Horizontal trunk work	10	0	10
Burgess	2010	OG	Unmodulated	KineAssist	0, 10, 20, 30, 40	1. SL 2. Speed 3. Cadence	11	12	23	Y
Klarner	2010	Treadmill	Unmodulated	Lokomat	0, 20, 40, 60, 100 with with stride frequencies 0.40, 0.49, 0.57 Hz.	1. Joint angles 2. Interlimb coordination 3. Gait cycles 4. EMG	8	0	8	Y
Lewek	2010	Treadmill	Unmodulated	Motor actuated winch	0, 20, 40	1. SL 2. Speed 3.Ankle angle 4. Joint torques 5. Joint impulse 6. Ankle power 6. GRFs 7. EMG	15	0	15	Y
Wang	2011	OG	Unmodulated	Motor actuated winch	0, 5, 10, 20, 40, 70	1. EMG	7	0	7	NA
Kuno	2012	Treadmill	Unmodulated	Spring	0, 15, 30, 45	1. Speed 2. Joint angles 3. Joint moments 4. GRFs	16	0	16	NA
Morbi	2012	OG	Modulated	GaitEnable (Bungee BWS system)	0 (omnidirectional & constrained)	1. Pelvic motion	1	0	1	NA
Serrao	2012	OG	Unmodulated	---	0, 10, 25 ,40	1. Nocioceptive withdrawal reflex (EMG)	14	0	14	Y
Goldberg	2013	Treadmill	Unmodulated	Motor actuated winch	0, 20, 40, 60 at 0.4, 0.6 & 0.8 statures/s	1. Joint moments 2. Sensitivity of moments to BWU, speed	8	0	8	Y
Barela	2014	OG	Unmodulated	Motor actuated winch	0, 15, 30	1. Joint impulse 2. Ankle power 3. GRFs	18	0	18	Y
Delussu	2014	Treadmill	Unmodulated	Gait Trainer	0, 30, 50	1. VO2 2. Heart Rate	6	6	12	Y
Meyns	2014	Treadmill	Unmodulated	Motor actuated winch	0 - 40	1. EMG	0	4	4	NA
Fenuta	2014	OG	Modulated	ZeroG	0, 20, 40, 60, 80	1. Gait phases 2. Cadence 3. EMG	13	0	13	Y
Fenuta	2014	Treadmill	Unmodulated	Lokomat, ZeroG	0, 20, 40, 60, 80	1. VO2 2. Heart Rate 3. EMG	7	7	14	Y
Van Kammen	2014	Treadmill	Unmodulated	Motor actuated winch	0, 50	1. Gait phases 2. EMG	10	0	10	Y
Swinnen	2015	Treadmill	Unmodulated	Lokomat	0, 30, 50	1. Trunk 2. Pelvis kinematics	18	0	18	Y
Worthen-Chaudhari	2015	Treadmill	Unmodulated	---	0, 30, 50 at comfortable, slow (0.5x) and fast (1.5x) speeds	1. Joint power absorption and generation (no raw data)	8	0	8
Fischer	2015	OG	Unmodulated	Biodex system pulled by winch	no, 0, 15, 30	1. EMG	15	0	15	NA
Fischer	2015	OG	Unmodulated	Biodex system pulled by winch	no, 0, 15, 30	1. SL 2. Speed 3. Cadence 4. Gait phases 5. Joint angles 6. Leg segment motion 6. Joint moment 7. Joint impulses	10	0	10	NA
Hurt	2015	OG	Unmodulated	KineAssist	0, 5, 10, 15, 20	1. Speed 2. Joint impulse 3. Ankle power 4. GRFs	0	10	10	Y
Van Thuc	2015	Treadmill	Modulated	Self-developed pelvic support	0, 30, 50, 70	1. COP trajectory	1	0	1	NA
Fischer	2016	OG	Unmodulated	Biodex system pulled by winch	no, 0, 15, 30	1. Joint moment 2. Joint impulse 3. COP trajectory 4. GRFs	15	0	15	Y
Mun	2016	OG	Unmodulated	Self-developed robotic walker	0, 10, 20, 30, 40	1. SL 2. Speed 3. Gait phases 4. Joint angles 5. EMG	10	0	10	NA
Munawar	2016	OG	Modulated	Gravity-Assist	0, 50	1. GRFs	1	0	1	Y
Ye	2016	OG	Unmodulated	Self-developed robotic walker	0, 10	1. Gait Phases	3	0	3	NA
Dragunas	2016	Treadmill	Unmodulated	Motor actuated winch	0, 20, 40, 60 at same 1. Froude no 2. treadmill speed	1. SL 2. Step width 3. Lateral forces 4. Margin of stability	8	0	8	Y
Van Kammen	2016	Treadmill	Unmodulated	Lokomat	0, 50	EMG of ES, GM, VL, BF, MG and TA	10	0	10	Y

## Sheet: Sheet2
Author/s	Year	Surface	Unloading	BWS type	BWU levels	Parameters considered	# Healthy	Ave age	# Patients	Ave age	Total	Randomized
Roberts	1963	OG	Unmodulated	C 131 B 'weightlessness' airplane	30, 60, 75, 5/6*g, 90	1. Speed 2. Cadence 3. Gait phases 4. Step length	2	-	0	-	2	N
Letko	1966	OG	Unmodulated	Tilted walking surface with overhead harness support	0, 5/6*g	1. Gait phases 2. Body/back lean angle	3	-	0	-	3	NA
Harris	1966	OG	Unmodulated	Tilted walking surface with overhead harness support	0, 5/6*g	1. Speed 2. Stride length 3. Hip ROM 4. knee ROM	3	-	0	-	3	NA
Harvill	2015	Treadmill	Unmodulated	ARGOS NASA	0, 5/6 g at 0.85 m/s	1. Joint angles 2. GRF 3. ST 4. SL 5. SW 6. Cadence	6	0	0	-	6	NA
